# Supplementary material for: Association between night shift work, genetic risk, and chronic kidney disease: a prospective cohort study based on the UK Biobank
Source: Front Public Health. 2026 Apr 30;14:1772746. doi: 10.3389/fpubh.2026.1772746 (PMC13171536; doi:10.3389/fpubh.2026.1772746)
Supplement: Supplementary file 2 [file Data_Sheet_2.zip]

Archive with 3 entries (2 files):
- Supplementary Files S1/
- Supplementary Files S1/SNPs from Wuttke et al.txt
- Supplementary Files S1/SNPs from Yu et al.txt
