# Supplementary material for: Association between night shift work, genetic risk, and chronic kidney disease: a prospective cohort study based on the UK Biobank
Source: Front Public Health. 2026 Apr 30;14:1772746. doi: 10.3389/fpubh.2026.1772746 (PMC13171536; doi:10.3389/fpubh.2026.1772746)
Supplement: Supplementary file 2 [file Data_Sheet_2.zip › Supplementary Files S1/SNPs from Yu et al.txt]

SNP	CHR	BP	Effect.allele	Non.effect.allele	Beta	EAF	P	Standard.Error
rs74748843	1	10730910	T	C	-0.0048	0.0707	3.691e-09	8e-04
rs10159261	1	15912987	T	G	-0.0034	0.3599	4.842e-25	3e-04
rs12061708	1	18809916	A	G	-0.0026	0.2936	9.628e-14	3e-04
rs2749153	1	23699340	A	G	-0.0033	0.6894	7.838e-23	3e-04
rs659437	1	46037394	T	C	-0.0027	0.2184	3.315e-12	4e-04
rs688540	1	48002447	A	G	-0.003	0.8673	2.952e-08	5e-04
rs17413465	1	55718708	A	C	0.0025	0.1824	8.933e-09	4e-04
rs1757915	1	56615809	A	G	0.0021	0.3254	2.945e-10	3e-04
rs679843	1	78707493	T	C	0.0021	0.334	5.214e-10	3e-04
rs1887252	1	82957871	C	G	-0.0019	0.6173	2.922e-09	3e-04
rs7543734	1	94050911	C	G	0.0031	0.2056	9.898e-11	5e-04
rs11166440	1	100808363	A	G	0.002	0.6026	1.838e-10	3e-04
rs10857788	1	110012289	A	G	0.003	0.7001	1.961e-16	4e-04
rs12736457	1	113258293	C	G	0.0054	0.8711	1.04e-25	5e-04
rs3118119	1	150159616	T	C	0.003	0.1799	6.673e-11	5e-04
rs267738	1	150940625	T	G	-0.0048	0.7985	1.203e-32	4e-04
rs4971100	1	155155731	A	G	0.002	0.4821	8.25e-10	3e-04
rs3845534	1	163738950	A	G	-0.0019	0.5336	1.198e-09	3e-04
rs4656220	1	170649277	T	C	0.002	0.4224	3.292e-10	3e-04
rs1011731	1	172346548	A	G	-0.0019	0.5961	5.287e-09	3e-04
rs3795503	1	180905694	T	C	0.002	0.3598	9.769e-10	3e-04
rs78329830	1	186769572	A	G	-0.0054	0.9601	6.688e-09	9e-04
rs3850625	1	201016296	A	G	0.0046	0.1159	1.135e-18	5e-04
rs2808454	1	207231751	A	T	0.0019	0.5005	2.635e-09	3e-04
rs75625374	1	208039431	C	G	0.0045	0.0582	4.479e-10	7e-04
rs7535253	1	214744893	T	C	0.0021	0.2683	1.289e-09	4e-04
rs2577134	1	220224321	T	C	0.002	0.6773	1.519e-08	3e-04
rs61830291	1	221001142	A	C	-0.0036	0.8991	1.202e-09	6e-04
rs417237	1	228532195	T	G	0.0018	0.5671	7.504e-09	3e-04
rs2490391	1	243469669	A	C	-0.0024	0.4324	1.328e-14	3e-04
rs3791221	2	226933	A	G	0.0022	0.6714	1.166e-11	3e-04
rs807624	2	15782471	T	G	0.0032	0.4216	7.073e-23	3e-04
rs4491726	2	18676276	A	G	0.0032	0.6934	5.484e-19	4e-04
rs780093	2	27742603	T	C	0.0044	0.4171	1.627e-46	3e-04
rs2301343	2	40680149	T	G	-0.0023	0.7621	4.115e-10	4e-04
rs10865189	2	43433257	C	G	0.0024	0.5126	3.291e-14	3e-04
rs2971880	2	54885640	A	T	-0.0024	0.3728	7.627e-15	3e-04
rs10197255	2	67874553	A	T	0.0018	0.4045	1.151e-08	3e-04
rs6546869	2	73895765	A	G	0.0059	0.2289	5.06e-48	4e-04
rs11123169	2	113967075	T	C	0.0025	0.6769	9.24e-15	3e-04
rs17050272	2	121306440	A	G	-0.0022	0.4351	1.106e-12	3e-04
rs11694902	2	121988884	A	G	0.0041	0.1379	1.063e-16	5e-04
rs7425436	2	148759656	A	G	0.0024	0.6458	5.162e-13	3e-04
rs4664475	2	152387553	T	C	-0.002	0.378	4.633e-11	3e-04
rs35472707	2	169995581	T	C	-0.0073	0.0501	6.164e-19	8e-04
rs187355703	2	176993583	C	G	0.01	0.9741	1.01e-18	0.0011
rs35284526	2	178121524	A	C	0.0029	0.3237	6.241e-17	3e-04
rs4666821	2	183077254	T	G	0.002	0.5295	2.5e-11	3e-04
rs60980181	2	188168567	A	T	-0.0027	0.165	1.754e-10	4e-04
rs1047891	2	211540507	A	C	-0.0065	0.2927	1.181e-75	4e-04
rs1548945	2	217665788	T	C	0.0036	0.4389	8.395e-31	3e-04
rs1050816	2	220358198	T	C	0.0026	0.333	1.116e-15	3e-04
rs35669853	2	227287718	A	G	0.0024	0.1823	9.189e-09	4e-04
rs13003198	2	234257105	T	C	0.0018	0.3693	3.137e-08	3e-04
rs795009	3	12208671	T	G	0.002	0.7306	7.005e-09	3e-04
rs6778731	3	13947504	T	C	-0.0017	0.589	3.321e-08	3e-04
rs6779998	3	30749965	A	G	-0.0017	0.5174	1.648e-08	3e-04
rs11914389	3	38527215	T	C	0.003	0.4815	3.111e-22	3e-04
rs7651407	3	48443816	T	C	0.0025	0.4445	2.414e-11	4e-04
rs4625	3	49572140	A	G	-0.0023	0.6992	5.474e-11	4e-04
rs2581820	3	53020544	A	G	0.0021	0.2864	7.915e-10	3e-04
rs3774726	3	63974477	T	C	-0.0021	0.363	3.654e-11	3e-04
rs2289746	3	105455955	T	C	-0.0019	0.4096	2.543e-09	3e-04
rs9868185	3	121657593	A	G	0.0026	0.5016	5.028e-17	3e-04
rs10934754	3	125906237	T	C	0.002	0.6039	1.326e-10	3e-04
rs35320690	3	135932494	T	C	-0.0025	0.7258	3.032e-11	4e-04
rs7624084	3	141093285	T	C	0.0017	0.5767	1.967e-08	3e-04
rs1397764	3	141750810	A	G	0.0043	0.274	2.509e-37	3e-04
rs76272256	3	168888112	T	C	0.0024	0.2426	4.883e-10	4e-04
rs56065557	3	185354216	C	G	-0.0029	0.3244	4.32e-18	3e-04
rs11919484	3	186432839	T	G	-0.0026	0.3165	5.763e-16	3e-04
rs9823161	3	193811168	A	G	0.0022	0.577	3.254e-09	4e-04
rs75501914	4	3449781	A	G	0.0039	0.0941	8.979e-11	6e-04
rs3775932	4	10090930	A	C	-0.0018	0.5077	1.96e-09	3e-04
rs16874073	4	23743962	T	C	-0.0045	0.9474	6.561e-11	7e-04
rs4864890	4	52686513	T	C	-0.0023	0.3064	2.497e-09	4e-04
rs28817415	4	77401452	T	C	-0.0073	0.4037	3.49e-120	3e-04
rs12509595	4	81182554	T	C	-0.0035	0.7001	6.424e-25	3e-04
rs223471	4	103698786	C	G	0.0028	0.3408	5.859e-19	3e-04
rs55929207	4	109703549	C	G	0.0019	0.4776	3.425e-10	3e-04
rs71606723	4	115498457	A	T	0.0025	0.7716	3.379e-12	4e-04
rs13159523	5	676962	A	G	-0.0024	0.4942	3.162e-13	3e-04
rs13157326	5	34504277	A	G	-0.0027	0.4493	1.667e-15	3e-04
rs1362800	5	39378115	T	C	-0.0049	0.3832	5.769e-51	3e-04
rs495237	5	39950266	T	G	0.0027	0.2487	1.954e-14	3e-04
rs11746506	5	44812566	T	C	0.0017	0.4088	3.004e-08	3e-04
rs12520984	5	52787358	C	G	0.0019	0.3224	5.26e-09	3e-04
rs79760705	5	53298716	T	G	0.0056	0.1076	6.471e-25	5e-04
rs72759880	5	67750213	T	G	-0.0056	0.1079	1.111e-26	5e-04
rs2010352	5	68656327	A	G	-0.0018	0.4534	1.74e-09	3e-04
rs3797537	5	78322650	A	G	0.0019	0.7284	2.928e-08	3e-04
rs12777	5	131671662	C	G	0.005	0.9586	1.071e-08	9e-04
rs12163971	5	132226669	A	C	-0.0029	0.1573	1.743e-12	4e-04
rs11743174	5	148524820	T	C	0.0019	0.6671	1.336e-08	3e-04
rs3812036	5	176813404	T	C	-0.0065	0.2581	2.382e-74	4e-04
rs11755724	6	7118990	A	G	0.0027	0.3721	1.133e-13	4e-04
rs3765502	6	24354045	T	C	0.0024	0.7916	3.981e-08	4e-04
rs144100226	6	34180297	T	C	0.0059	0.0367	5.982e-09	0.001
rs13200335	6	41690823	A	C	0.0024	0.4626	8.058e-15	3e-04
rs77915916	6	43287722	A	T	0.0046	0.917	7.253e-14	6e-04
rs881858	6	43806609	A	G	-0.0054	0.7138	2.924e-55	3e-04
rs720989	6	44765535	T	G	0.0021	0.7879	1.839e-08	4e-04
rs12212034	6	51492862	T	C	-0.0018	0.3743	1.032e-08	3e-04
rs6458868	6	52630153	T	C	-0.002	0.6741	1.179e-09	3e-04
rs3925003	6	55422618	T	C	-0.0018	0.5804	1.966e-09	3e-04
rs72912510	6	90118764	A	G	-0.0024	0.1958	6.437e-09	4e-04
rs1857859	6	100894587	A	G	0.0019	0.3107	2.583e-08	3e-04
rs1268168	6	109008158	A	G	0.0024	0.3375	5.357e-14	3e-04
rs7740107	6	130374461	A	T	0.0027	0.7445	8.929e-13	4e-04
rs9375818	6	131882078	A	G	-0.0031	0.2545	6.086e-18	4e-04
rs3822939	6	133849789	A	G	-0.0025	0.4222	2.164e-16	3e-04
rs9397738	6	154986664	A	G	0.0027	0.838	3.497e-10	4e-04
rs12207180	6	160633107	A	T	-0.0085	0.113	2.635e-63	5e-04
rs6968554	7	17287106	A	G	-0.0019	0.4256	1.073e-09	3e-04
rs3750081	7	32930876	T	G	-0.0022	0.5931	1.874e-12	3e-04
rs700753	7	46753684	C	G	0.0031	0.3166	2.117e-20	3e-04
rs801193	7	66030612	T	G	-0.002	0.5758	1.878e-09	3e-04
rs41301394	7	75612803	T	C	0.0023	0.3176	3.654e-12	3e-04
rs6973656	7	77422583	A	G	0.0035	0.6359	5.663e-28	3e-04
rs35154268	7	127505755	A	C	-0.0022	0.7187	9.854e-09	4e-04
rs3757387	7	128576086	T	C	0.003	0.5895	6.961e-20	3e-04
rs62491533	7	129564134	T	C	-0.0027	0.8097	1.079e-11	4e-04
rs10254101	7	151415536	T	C	-0.0068	0.2768	1.847e-67	4e-04
rs868822	7	156252939	T	G	0.0029	0.3331	2.201e-18	3e-04
rs1533059	8	8684953	A	G	0.0025	0.5142	1.189e-14	3e-04
rs7832708	8	10190040	T	C	0.0022	0.4947	9.786e-10	4e-04
rs10098664	8	11417493	T	C	-0.0021	0.4859	6.125e-10	3e-04
rs34861762	8	23748420	T	C	-0.0043	0.3863	4.06e-41	3e-04
rs10102889	8	32435620	C	G	-0.0036	0.509	6.654e-09	6e-04
rs2976178	8	87332552	C	G	-0.0025	0.6717	7.807e-14	3e-04
rs2954017	8	126476873	T	C	0.0024	0.4575	1.656e-12	3e-04
rs12377027	9	20554583	A	G	-0.0026	0.8182	2.886e-08	5e-04
rs13287724	9	33169034	A	T	-0.003	0.8913	4.665e-08	6e-04
rs544169	9	33956791	A	G	0.0022	0.7305	3.885e-11	3e-04
rs2039424	9	71432174	A	G	0.0044	0.6356	2.064e-44	3e-04
rs1321917	9	119324929	C	G	-0.0023	0.4364	1.382e-13	3e-04
rs7024579	9	139100413	T	C	0.0023	0.2889	8.166e-11	4e-04
rs80282103	10	899071	A	T	0.0078	0.9143	1.229e-44	6e-04
rs6481598	10	29781798	C	G	0.0024	0.7934	1.51e-09	4e-04
rs7072591	10	35150364	A	G	0.0019	0.555	2.669e-09	3e-04
rs8474	10	51026705	C	G	0.002	0.4495	1.77e-09	3e-04
rs10821905	10	52646093	A	G	0.0037	0.1845	9.386e-19	4e-04
rs10821944	10	63785089	T	G	0.002	0.7045	3.885e-09	3e-04
rs7475348	10	69965177	T	C	0.0031	0.4595	1.236e-22	3e-04
rs12240572	10	75016365	A	T	-0.0032	0.1671	5.252e-09	6e-04
rs816850	10	79252446	C	G	-0.002	0.2532	7.402e-09	4e-04
rs7095954	10	82209232	A	T	-0.0018	0.4536	3.737e-08	3e-04
rs9420446	10	88880689	T	C	0.0023	0.2679	4.973e-08	4e-04
rs2068888	10	94839642	A	G	-0.0024	0.4907	4.426e-15	3e-04
rs4918943	10	97278922	A	G	-0.0022	0.2185	9.186e-09	4e-04
rs284859	10	104573017	T	G	0.0026	0.2072	4.986e-12	4e-04
rs1536225	10	105202318	T	G	-0.0021	0.6328	1.913e-11	3e-04
rs1055256	10	126446592	A	G	0.0025	0.4235	3.561e-16	3e-04
rs11564722	11	2178330	T	C	0.0033	0.311	2.119e-20	4e-04
rs63934	11	2789062	A	G	0.0041	0.8265	3.867e-23	4e-04
rs1541937	11	5578558	A	C	-0.0029	0.6395	5.179e-17	4e-04
rs963837	11	30749090	T	C	-0.0057	0.5728	4.324e-73	3e-04
rs6484504	11	31424823	T	C	-0.0026	0.3053	6.449e-15	3e-04
rs61897431	11	47427667	T	C	0.0029	0.6472	6.331e-16	4e-04
rs2727040	11	49057603	T	C	-0.0026	0.2382	2.156e-09	4e-04
rs1813937	11	50468801	T	C	0.0022	0.7185	6.886e-10	4e-04
rs1783827	11	57409538	A	G	-0.002	0.6021	3.769e-09	3e-04
rs948493	11	65552154	T	C	-0.0033	0.3306	1.979e-24	3e-04
rs3892895	11	68884755	A	G	-0.0023	0.3993	6.172e-13	3e-04
rs11237450	11	78023356	A	C	0.0032	0.254	1.486e-14	4e-04
rs6589750	11	119326726	A	G	0.002	0.6315	1.539e-09	3e-04
rs10790452	11	121584931	T	C	0.002	0.7369	7.138e-09	3e-04
rs11062167	12	364739	A	G	-0.0039	0.4834	2.483e-34	3e-04
rs632887	12	3392351	A	G	0.0032	0.6157	2.193e-24	3e-04
rs4238020	12	4616642	T	C	0.0029	0.8703	8.407e-09	5e-04
rs10846157	12	15325031	A	C	-0.0034	0.7602	8.34e-21	4e-04
rs2634675	12	48740855	A	G	0.0025	0.52	2.66e-13	3e-04
rs12313306	12	57751854	T	C	0.0029	0.229	1.456e-14	4e-04
rs1275609	12	76271183	A	G	0.0024	0.3862	4.606e-13	3e-04
rs41284816	13	50655989	T	G	-0.0078	0.0262	1.717e-10	0.0012
rs500830	13	72348768	T	C	0.0029	0.4603	1.962e-19	3e-04
rs72683923	14	50735947	T	C	-0.0074	0.9791	3.368e-08	0.0013
rs6574652	14	81870100	T	C	-0.0017	0.5016	2.413e-08	3e-04
rs1028455	14	88829975	A	T	0.002	0.3273	4.78e-10	3e-04
rs17184313	14	93102251	T	C	-0.0029	0.1744	1.978e-10	5e-04
rs61993680	14	100752644	A	C	-0.0019	0.6082	1.48e-08	3e-04
rs12913015	15	39305443	T	C	0.0027	0.4148	2.284e-17	3e-04
rs6492982	15	41399951	T	C	-0.0033	0.5569	3.109e-20	4e-04
rs1145077	15	45683795	T	G	-0.0085	0.4206	6.85e-142	3e-04
rs690428	15	53950578	A	C	-0.0039	0.6653	8.234e-32	3e-04
rs1994887	15	57793765	A	C	-0.002	0.257	1.605e-08	4e-04
rs956006	15	62808539	T	C	0.0019	0.3309	4.448e-09	3e-04
rs11071738	15	63580155	T	C	-0.0025	0.5726	2.013e-15	3e-04
rs11071939	15	67463391	T	C	-0.0039	0.9286	4.918e-10	6e-04
rs351237	15	74477239	A	G	-0.0018	0.62	4.418e-08	3e-04
rs2472297	15	75027880	T	C	0.0039	0.2567	4.467e-20	4e-04
rs4886696	15	75664570	A	T	-0.0032	0.333	2.031e-19	4e-04
rs4886755	15	76298132	A	G	0.0041	0.4971	2.042e-39	3e-04
rs166906	15	76802175	T	C	0.0033	0.0902	8.688e-10	5e-04
rs17507300	15	83722059	A	G	0.0024	0.8319	1.048e-08	4e-04
rs7169629	15	85191274	C	G	0.0018	0.4771	1.623e-08	3e-04
rs59646751	15	99276521	T	G	-0.0023	0.3043	3.061e-12	3e-04
rs438339	16	2003425	T	C	0.0035	0.8818	4.967e-08	6e-04
rs1635404	16	3747042	T	G	-0.0025	0.7073	5.681e-11	4e-04
rs193538	16	16127916	T	G	-0.002	0.6993	1.818e-09	3e-04
rs77924615	16	20392332	A	G	0.0098	0.2033	1.45e-138	4e-04
rs9932625	16	51735746	A	G	-0.003	0.2566	2.242e-17	3e-04
rs7203398	16	53189672	A	C	0.0025	0.7412	4.668e-13	3e-04
rs7185391	16	68323115	T	G	-0.0027	0.2735	8.559e-14	4e-04
rs62050038	16	69802865	A	T	0.0028	0.8257	1.261e-11	4e-04
rs62053077	16	71643669	T	G	-0.0021	0.4289	3.722e-09	4e-04
rs1858800	16	73024276	T	C	0.002	0.3219	2.095e-09	3e-04
rs28581385	16	79942679	A	T	-0.0028	0.8358	1.352e-11	4e-04
rs154656	16	89708003	A	T	-0.003	0.4269	4.107e-18	3e-04
rs28735420	17	12139964	T	G	0.0039	0.9209	8.754e-10	6e-04
rs2349648	17	17017267	T	G	-0.0017	0.3387	4.925e-08	3e-04
rs9891340	17	17543846	T	C	0.0024	0.5517	2.744e-11	4e-04
rs2440165	17	19428719	T	C	0.004	0.6364	1.722e-31	3e-04
rs2411192	17	34882998	A	T	-0.0024	0.596	2.14e-15	3e-04
rs4794813	17	37670994	A	T	0.0055	0.2439	3.577e-53	4e-04
rs227731	17	54773238	T	G	0.0018	0.5672	1.437e-08	3e-04
rs35662455	17	56755223	C	G	0.003	0.8855	3.858e-08	5e-04
rs9903801	17	58915261	C	G	0.0047	0.1554	1.014e-27	4e-04
rs9895661	17	59456589	T	C	0.0069	0.7223	2.49e-71	4e-04
rs8866	17	65373979	C	G	-0.0018	0.622	2.167e-08	3e-04
rs883541	17	66449122	A	G	-0.0022	0.7176	2.657e-10	3e-04
rs1719934	18	5585158	A	G	0.0026	0.5752	2.617e-17	3e-04
rs16942751	18	24393213	A	C	-0.0029	0.1821	2.209e-09	5e-04
rs4940525	18	59354616	T	C	0.0025	0.2603	4.068e-13	3e-04
rs8096658	18	77156537	C	G	0.005	0.5543	3.149e-44	4e-04
rs2974751	19	13053034	A	C	0.0018	0.376	4.385e-08	3e-04
rs8101667	19	33402419	T	C	0.0044	0.3933	9.349e-44	3e-04
rs7251730	19	36997147	T	C	0.0024	0.3452	2.197e-12	3e-04
rs113445505	19	38157969	T	C	0.0037	0.3564	6.963e-27	3e-04
rs281380	19	49214470	T	C	-0.0021	0.5628	2.86e-10	3e-04
rs34647824	19	50138143	A	C	-0.0021	0.7386	3.953e-08	4e-04
rs62187537	20	1333060	T	C	0.0039	0.0684	9.206e-09	7e-04
rs1509117	20	8303120	A	T	0.0024	0.3018	7.066e-10	4e-04
rs1041606	20	14677788	T	C	-0.0021	0.2319	2.516e-08	4e-04
rs2273684	20	33529766	T	G	0.0032	0.5756	7.791e-25	3e-04
rs17216707	20	52732362	T	C	-0.0051	0.8134	1.068e-33	4e-04
rs2235826	20	56143169	A	T	-0.003	0.7932	6.825e-15	4e-04
rs1407040	20	57472174	T	C	0.0018	0.6756	1.442e-08	3e-04
rs35636653	20	60858758	T	C	0.0022	0.3369	2.276e-11	3e-04
rs72629024	20	62152519	C	G	0.0035	0.6634	2.019e-13	5e-04
rs4408777	20	62706105	A	G	-0.0021	0.5139	5.404e-11	3e-04
rs2823139	21	16576783	A	G	-0.0026	0.3274	5.235e-16	3e-04
rs2834317	21	35356706	A	G	-0.0035	0.1425	4.256e-14	5e-04
rs2244237	21	37818141	T	G	0.0027	0.2191	6.275e-11	4e-04
rs131263	22	30133045	T	C	0.0024	0.4584	2.201e-11	4e-04
rs80576	22	36539804	A	G	-0.0028	0.1592	1.268e-09	5e-04
rs4820324	22	38599857	C	G	-0.0023	0.5902	5.067e-14	3e-04
rs112880707	22	40884662	T	C	0.0052	0.1713	4.876e-31	5e-04
rs738527	22	43112961	T	C	0.0032	0.2917	4.175e-21	3e-04
